# Supplementary material for: Pharmacological modulation of MRAP2 protein on murine melatonin receptor signaling
Source: Front Endocrinol (Lausanne). 2025 May 29;16:1593345. doi: 10.3389/fendo.2025.1593345 (PMC12158745; doi:10.3389/fendo.2025.1593345)
Supplement: Supplementary Table 1 — All species and sequence information utilized for sequence alignment, phylogenetic tree and synteny analysis. [file Table1.xlsx]

## Sheet: sequence info
Common name	Species name	MTNR1A	MTNR1B	MRAP2
Human	Homo sapiens	NP_005949.1	NP_005950.1	NP_001333471.1
Mouse	Mus musculus	NP_032665.1	NP_663758.2	NP_001346884.1
Chicken	Gallus gallus	NP_990693.1	NP_001280032.1	NP_001385025.1
Turtle	Chrysemys picta bellii	XP_065452877.1	XP_005304109.2	ENSCPBT00000033002.1
Tropical clawed frog	Xenopus tropicalis	XP_031751286.1	ENSXETG00000047022.1	XP_002933963.1
Zebrafish	Danio rerio	mtnr1aa, NP_571468.1	mtnr1ba, NP_571470.1	mrap2a,NP_001410963.1
		mtnr1ab, XP_694081.2	mtnr1bb, NP_571469.1	mrap2b, XP_005168578.1
Elephant shark	Callorhinchus milii	XP_042192782.1	XP_042190227.1	XP_007906624.1
